# Supplementary material for: Distribution and Clinical Impact of Helicobacter pylori Virulence Factors in Epstein–Barr-Virus-Associated Gastric Cancer
Source: Antibiotics (Basel). 2025 Jun 5;14(6):580. doi: 10.3390/antibiotics14060580 (PMC12189602; doi:10.3390/antibiotics14060580)
Supplement: Supplementary file 1 [file antibiotics-14-00580-s001.zip]

Archive with 1 entries (1 files):
- antibiotics-3627409-supplementary.pdf
